# Supplementary material for: DNA Methylation Profiles of PSMA6, PSMB5, KEAP1, and HIF1A Genes in Patients with Type 1 Diabetes and Diabetic Retinopathy
Source: Biomedicines. 2024 Jun 18;12(6):1354. doi: 10.3390/biomedicines12061354 (PMC11202151; doi:10.3390/biomedicines12061354)
Supplement: Supplementary file 1 [file biomedicines-12-01354-s001.zip]

Archive with 1 entries (1 files):
- biomedicines-3015297-supplementary.pdf
